# Supplementary material for: A Real-Time Comparison of Four Particulate Matter Size Fractions in the Personal Breathing Zone of Paris Subway Workers: A Six-Week Prospective Study
Source: Sustainability. 2022 May 15;14(10):5999. doi: 10.3390/su14105999 (PMC9170000; doi:10.3390/su14105999)
Supplement: Supplementary file 1 [file sustainability-14-05999-s001.zip]

Archive with 1 entries (1 files):
- sustainability-1712285-supplementary.pdf
